# Supplementary material for: Neighbor-specific gene expression revealed from physically interacting cells during mouse embryonic development
Source: Proc Natl Acad Sci U S A. 2023 Jan 3;120(2):e2205371120. doi: 10.1073/pnas.2205371120 (PMC9926237; doi:10.1073/pnas.2205371120)
Supplement: Supplementary file 2 — Dataset S01 (XLSX) [file pnas.2205371120.sd01.xlsx]

## Sheet: Dataset S1
Dataset S1. Cell-type-specific marker genes (FDR < 0.01 & log ratio > 0.4)
NP	FG	DE	MG	HG	N	L	ExVE	NC	EmVE	PS	PE
Nkx6-1	Igf2	Cer1	Nepn	Hoxaas3	T	Dlk1	Apoc2	T	Apoe	Dnmt3b	Lama1
Nkx2-9	H19	Emb	Krt19	Pla2g7	Foxj1	Afp	Apoa1	Vim	Trh	Tdgf1	Sparc
Crabp1	Igfbp5	Slc16a1	Bex1	Fn1	Tppp3	Meg3	Ttr	Cthrc1	Trap1a	Snrpn	Col4a1
Aldh1a2	Sox3	Trh	Slc2a3	Greb1	Cfap126	Ttr	Apoe	Hoxb1	Emb	Rps3a3	Srgn
Map1b	Lrrc4b	Car2	Krt18	Fgf8	Dynlrb2	Cdkn1c	Cubn	Ppp1r1a	Ttr	Rps24	Col4a2
Col18a1	Bex1	Sfrp1	Lrrc4b	Igfbp4	1110017D15Rik	Igf2	Rbp4	Hoxaas3	Slc16a1	Dll3	Lamb1
Vim	Peg3	Slc2a3	Noto	Laptm4b	Gal	Ambp	Apom	Aplnr	Ctsh	T	Fabp3
Tnrc6c	Arg1	Sox17	Cpm	Ccnd1	Tekt1	Apoa2	Lgmn	Arid3b	Apoa1	Pim2	Pth1r
Gm11942	Id2	Hdac6	Cxcl12	Ptk7	Ppp1r1a	Itih2	Ctsl	Nkd1	Car2	Phlda2	Fst
Ckb	Krt18	Krt8	Cnn2	Pdlim4	Pifo	Fabp5	Ctsh	Sp5	Selenop	Ncl	Cd9
Igfbp5	Ccdc34	Dnmt3b	Krt8	Igfbp2	Mlf1	Gm8292	Afp	Hes7	H19	Hist1h2ao	Epas1
Sfrp1	Capn6	Krt18	Cpn1	Ifitm1	Fam183b	H19	Cited1	Tbx6	Krt18	Ly6e	Kdelr3
Gpx3	Krt8	Pkdcc	Fn1	Hoxb6	B9d1	Serpina1b	Dab2	Rspo3	Slc2a3	Aplnr	Snai1
Wfdc2	Cdkn1c	Slc2a1	Tpm1	Hoxa7	Dnajb13	Id2	Amn	Notch1	Apom	Dll1	Cryab
Ccnd2	Pyy	Upp1	Map1b	Cpn1	Cfap52	Gm13493	Mt1	Krt19	Mt1	Tbx6	Plod2
Kbtbd11	Csrp2	Cdh1	Ccdc34	Sp5	Riiad1	Fgb	H19	Slit2	Car4	Lef1	Lrpap1
Gm20466	Mest	Hist1h2ao	Id2	Rspo3	Sp5	Ccnd1	Apoa4	Ets2	Fmr1nb	Lefty2	Nid1
Guca1a	Tpm1	Ap1s3	Flna	Hoxc9	Cfap206	Ccdc34	Car7	Clu	Mt2	Top2a	Gata6
Mest	Col18a1	Hesx1	Cldn7	Phlda1	Bicc1	Peg10	Ctsb	Nrarp	Ctsl	Gnb1l	F3
Slc2a1	Noto	Eras	Epcam	Msx1	1700016K19Rik	Hhex	Mt2	Zyx	Peg10	Mesp1	Ctsl
Sema3e		Dkk1	Pcbd1	Cdx2	1700007K13Rik	Vtn	Tdh	Smoc1	S100a10	Snai1	Cd63
Ddx10		Id3	Slc2a1	Cyp26a1	Nme5	Dusp9	Cotl1	Ifitm1	Cldn6	Lyar	Klf5
Hotairm1		Cldn6	Krt7	Cited1	2410004P03Rik	Gstm1	Slc13a4	Nid2	Krt8	Eif4ebp1	Anxa2
Acvr2b		Larp7	S100a10	Nkd1	Ifitm1	Rps24	Reep6	Nog	Gsn	Arhgap22	Hsp90b1
Sox2		Otx2	Gpx3	T	Aplnr	Serpinf2	Slc2a3	Fn1	Noto	Fst	Epop
Vstm2b		4632415L05Rik	Laptm4b	Ets2	Chrd	Rps25	Npl	Ccnd1	Lgmn		Nog
		Nptx2	Cldn6	Wnt5a	Ccdc15	Reln	Gpx3	Scara3	Rbp1		Srm
		Fam213a	Prss8	Tpm1	Ndrg1	Tgm2	Selenop	Tpm1	Nid2		Fxyd3
		Rps24	Sox3	Lmo2	Dnajc12	Rbp4	Ctsz	Mixl1	Mogat2		Pga5
		Dgkk	Ifitm1	Fbn2	Ccpg1os	Bex1	Tmem37	Samd3	Slc39a4		Klf4
		Fkbp11	Peg3	Mllt3	Drc1	Rps25-ps1	Folr1	Tnfrsf19	Amn		Cotl1
		Iqgap1	Myl3	Acot7	Erich2	Trf	Fth1	Epb41l3	Gpc3		Fam129b
			Car4	Mfge8	Rsph1	Serpinf1	Emb	Sox9	Cldn7		Trap1a
			Igfbp2	Frem2	Cfap69	Apoe	Gcat	Gstm5	Slc39a8		Hspa5
			Myl9	Hoxc6	Lrrc56	Serpina1e	Oat	Dll1	Fth1		Lrp2
				Cdkn1a	Iqcg	Psph	Slc9a3r1	Lmx1a	Apoc1		2200002D01Rik
				Smim3	1700003E16Rik	Gap43	Car4	Cdkn1c	Slc9a3r1		Timp2
				Mest	Larp7	Mirg	Slc7a7	Bicc1	Ctsc		Anxa5
				Crip2	Rtl8b	Cald1	Cd63	Prickle1	Cotl1		Sox17
				Flna	Dnaja4	Psat1	Clic6	Ptk7	Oat		Cyr61
				Gprc5a	Mns1	Cpm	Aldob	Arl4a	Dab2		Pdlim1
				Cenpw	Cfap45	Ankrd17	Tmem150a	Malat1	Rbp4		Fgf3
				Krt19	Ccdc189	Hist1h2ao	Lgals2	Epha2	Laptm4b		Lgmn
				Slc2a3	Mapk15	Ssb	Atp1b1	Tle4	Prss12		Fkbp11
				Gm8292	Ccdc151	Alb	Ifi30	Hoxb2	Clic6		Itga6
				Cldn7	1700088E04Rik	Isyna1	Degs1	Lrig1	Reep6		Dnmt3l
				Fgf17	Tekt2	Foxa3	Psph	Cnn2	Tagln2		Ehd1
				Epcam	Stk36		Hnf4a	Atp1a2	Slc7a7		Slc7a1
				Hoxa9	Nog		Apob	Anxa5	Ezr		Slc25a4
				Cd9	Lrrc46		Slc39a5	Dll3	Rdx		Vim
				Bmp4	Podxl		Mttp	Col2a1	Cdh1		Col9a1
					Cdh1		Slc16a1	Vtn	Cubn		Mfge8
					1700028P14Rik		Cndp2	Fxyd6	Cited1		Chst15
					Drc3		Trf	Flna	Snx3		Tuba1c
					Calca		Aprt		Sox17		Tbrg1
					Efhc1		Snx3		Slc2a1		4632415L05Rik
					Spef1		Mfsd1		Glrx		Spa17
					Dgkk		Gipc2		Map9		Upp1
					Tagln2		Ezr		Gas6		Ephb3
					Ccno		Trap1a		Degs1		Stra6
					Smoc1		2610528J11Rik		Vamp8		Ctsb
					Malat1		Sec14l2		Slc13a4		Gga2
					Cfap36		Slc3a2		Afp		Dusp9
					Pitx1		Lamp1		Epcam		Csrp2
					Emb		Fmr1nb		Vil1		Ldlrap1
					Arl4a		Scpep1		Dpp4		Cndp2
					Samd3		Cyba		Cpm		Tmem214
					Hdc		Apoc1		Cstb		Atp1b1
					Crip2		Gga2		Cnn2		Tagln2
					Lrrc23		Pla2g12b		Sparc		Creb3l1
					Dync2h1		Soat2		Pcbd1		Gm11837
					Lrig1		Gcsh		Rps24		Sat1
					Arl6		Srm		Fam213a		Nme2
					Mak		Noto		Lima1		Lamp1
					Dnajc3		Rnasek		Krt19		Fmr1nb
					Hipk1		Aldh7a1		Slc25a4		Degs1
					1600029I14Rik		Sgk1		Pla2g12b		Fam13b
					Ccdc173		Vil1		Cd63		Scpep1
					Foxa2		Gldc		Col4a1		Ikbip
					Fth1		Phlda2		Cbx7		Hist1h2ao
					Sox9		Lxn		Hdac6		Snx3
					Enkur		Myo6		Mirg		Cyp26a1
					Odf3b		Pdzk1		Prss8		Dab2
					Mt2		Glrx		Stx7		S100a10
					Bex4		Ehd1		Apoa4		Gadd45g
					6820408C15Rik		Stx7		Myo6		Dppa5a
					Ino80b		Dgat2		Bex1
					Lhx1		Tbrg1		Dnmt3b
					Dusp18		Neu1		Lamp1
					Tekt4		Peg10		Gcsh
					Cfap161		Slc2a2		Perp
					Ddit4		Igf2		Rps3a3
					Cacng4		Gstm1		Cgn
					Epha2		Dpp4		Pax9
					Foxd4		Fgb		Clic1
					Anxa5		Lap3		Cd9
					Cthrc1		Vps26a		Ctsz
					Susd4		Lrpap1		Pkdcc
					Nodal		Ass1		Gldc
					2610301B20Rik		Slc7a8		Sccpdh
					Map1a		Ctsc		Meg3
					Snrpn		Mogat2
					Zcchc18		Spp2
					Ccdc39		Tuba1c
					Dnaic2		Elovl1
					Daw1		Chchd10
					Slc44a5		Pcbd1
					1700012B09Rik		Me2
					Rbp1		Txndc17
					Morn5		Dlk1
					Hcfc1r1		Prss8
					Egr1		Rbpms2
					Plxna2		Ccdc34
					Sparcl1		Lrrc36
					Cyr61		Morf4l2
					Kif3a		S100a1
					Clec16a		2210011C24Rik
					Slit2		Mfsd12
					Dmgdh		Pax9
					Gstm5		Vamp8
					Tcea3		Haus7
					Rps24		Psat1
					Meig1		Creb3l3
					Chchd10		Cldn7
					Saraf		Plin3
					Tmem176b		Msx1
					Bmp7		Pqlc2
					Scara3		Hexa
							Fxyd2
							Slc25a4
							Morc4
							Cldn6
							Usp45
							Klc4
							Slc39a4
							Map9
							Nid2
							Sccpdh
							Id2
							Gpc3
							Cstb
							Lpcat3
							Tspan13
							Clic1
							Slc7a9
							Rragc
							Preb
							Hnf1b
							Fgg
							Igfbp4
							Ninj1
							Tuba4a
							Gramd1b
							Hmg20b
							Meg3
							Fkbp11
							Slc39a8
							Prss12
							Nfe2l2
							Zdhhc9
							Col4a1
							Rdx
							Pth1r
							Dnmt3b
							Asl
							Hist1h2bc
							Slc43a2
							Ly75
							Apoa2
							Aqp11
							Pi4k2a
							Glipr2
							Bst2
							Acox1
							Mpc2
							S100g
							Hspd1
							Tmem120a
							Id1
							Mcrip2
							Cideb
							Epb41l3
							Tnfrsf12a
							Pdlim1
							Sord
							Prpf38b
							Ltbr
							Epop
							Acot13
							Rnase4
							Acadm
							Rasgrp2
							Apoc3
							Iqgap2
							Palm3
							Kdelr3
							Tbx3
							2810459M11Rik
							Sigirr
							Nhp2
							Eps8
							Acp5
							Acot1
							Fam13b
							Sparc
							Sass6
							Dok1
							Ndufb10
							Galm
							Atp2b1
							Tdrp
							Prdm6
							Cdhr2
							Spa17
							Napa
							Tmem214
							Car2
							Aass
