# Supplementary material for: Neighbor-specific gene expression revealed from physically interacting cells during mouse embryonic development
Source: Proc Natl Acad Sci U S A. 2023 Jan 3;120(2):e2205371120. doi: 10.1073/pnas.2205371120 (PMC9926237; doi:10.1073/pnas.2205371120)
Supplement: Supplementary file 3 — Dataset S02 (XLSX) [file pnas.2205371120.sd02.xlsx]

## Sheet: Dataset S2
Dataset S2. Predicted PIC types for each PIC data
Cell id	predicted PIC types
GGTCTTA_AGTC_39	N+N
GGTTCAA_AGTC_39	ExVE+EmVE
CTGGAAG_AGTC_39	DE+EmVE
GATAGTC_AGTC_39	N+N
AGAGCAT_CATG_39	PS+PS
GGTCTTA_CATG_39	ExVE+EmVE
GGTTCAA_CATG_39	DE+PS
CTGGAAG_CATG_39	DE+ExVE
GATAGTC_CATG_39	DE+ExVE
AACATCG_AGTC_39	PS+PE
CTGTATG_AGTC_39	PS+PS
GAGATCG_AGTC_39	EmVE+EmVE
TCGTGAG_AGTC_39	EmVE+EmVE
CATGGAT_AGTC_39	DE+DE
CATTGGA_AGTC_39	DE+ExVE
TAGACCA_AGTC_39	DE+DE
GGTCCAT_AGTC_39	DE+DE
ATAGGTC_AGTC_39	N+ExVE
ATCTACG_AGTC_39	EmVE+PS
GTTAGGC_AGTC_39	PS+PS
CCATTGC_AGTC_39	ExVE+EmVE
CTCATGA_AGTC_39	N+EmVE
GCTGACA_AGTC_39	DE+DE
ACGGATA_AGTC_39	EmVE+EmVE
ATTCCGT_AGTC_39	ExVE+EmVE
GCATGGA_AGTC_39	ExVE+EmVE
GGAACCT_AGTC_39	DE+EmVE
TAGGCAT_AGTC_39	DE+EmVE
ATGGCTC_AGTC_39	N+N
GTACGGT_AGTC_39	DE+DE
CTTAAGC_AGTC_39	DE+ExVE
AGATCAC_AGTC_39	EmVE+EmVE
TTGGTCA_AGTC_39	ExVE+EmVE
CAGCGTA_AGTC_39	PS+PS
CATACAG_AGTC_39	DE+DE
CGAAGGT_AGTC_39	ExVE+EmVE
ACAGGTA_AGTC_39	DE+DE
GTTGACT_AGTC_39	ExVE+EmVE
CAATGCG_AGTC_39	DE+DE
CAACATG_AGTC_39	ExVE+PS
AGTGCGT_AGTC_39	PS+PS
CGTAACT_AGTC_39	DE+ExVE
AGCTAGT_AGTC_39	PS+PS
CTTACGG_AGTC_39	DE+DE
CATGCTG_AGTC_39	ExVE+EmVE
ATAGCGA_AGTC_39	EmVE+EmVE
AAGGTAC_AGTC_39	N+N
TATAGGC_AGTC_39	DE+PS
GCTTAGA_AGTC_39	DE+EmVE
ACGCTAT_AGTC_39	EmVE+PS
CCTGACT_AGTC_39	DE+DE
CCATGGT_AGTC_39	PS+PS
AACGTTC_AGTC_39	DE+DE
AGCTCAA_AGTC_39	ExVE+EmVE
ACTTGGC_AGTC_39	ExVE+EmVE
CGCATAT_AGTC_39	DE+DE
CTAAGCG_AGTC_39	EmVE+PE
GTAGTCT_AGTC_39	ExVE+EmVE
AAGCCTT_AGTC_39	DE+DE
AACAGCT_AGTC_39	EmVE+EmVE
TACGAGG_AGTC_39	ExVE+PS
TCGATAC_AGTC_39	N+PS
ATCTGTC_AGTC_39	DE+PE
TAGCGCA_AGTC_39	EmVE+PS
GCCTACA_AGTC_39	N+EmVE
AGCCGAT_AGTC_39	DE+DE
CTACAAG_AGTC_39	DE+DE
CTACAGC_AGTC_39	PS+PS
TCACAAG_AGTC_39	EmVE+PE
AACGGTG_AGTC_39	EmVE+EmVE
TACCGGA_AGTC_39	ExVE+PS
AACATCG_CATG_39	PS+PS
CTGTATG_CATG_39	EmVE+EmVE
GAGATCG_CATG_39	PS+PS
TCGTGAG_CATG_39	N+EmVE
CATGGAT_CATG_39	DE+PE
CATTGGA_CATG_39	N+PS
ATGACGT_CATG_39	ExVE+EmVE
TAGACCA_CATG_39	DE+EmVE
GGTCCAT_CATG_39	DE+ExVE
ATAGGTC_CATG_39	PS+PS
ATCTACG_CATG_39	DE+ExVE
GTTAGGC_CATG_39	DE+EmVE
CCATTGC_CATG_39	DE+DE
CTCATGA_CATG_39	ExVE+EmVE
GCTGACA_CATG_39	PS+PS
ACGGATA_CATG_39	N+PS
ATTCCGT_CATG_39	DE+ExVE
GCATGGA_CATG_39	ExVE+EmVE
GGAACCT_CATG_39	EmVE+EmVE
TAGGCAT_CATG_39	ExVE+EmVE
GGTGATC_CATG_39	DE+DE
ATGGCTC_CATG_39	N+N
GTACGGT_CATG_39	DE+N
CTTAAGC_CATG_39	DE+PS
TGCTACT_CATG_39	DE+ExVE
AGATCAC_CATG_39	ExVE+EmVE
TTGGTCA_CATG_39	N+N
CAGCGTA_CATG_39	N+N
CATACAG_CATG_39	DE+PS
CGAAGGT_CATG_39	DE+ExVE
ACAGGTA_CATG_39	DE+DE
CAATGCG_CATG_39	ExVE+EmVE
CAACATG_CATG_39	PS+PS
AGTGCGT_CATG_39	DE+ExVE
CGTAACT_CATG_39	EmVE+EmVE
AGCTAGT_CATG_39	DE+N
CTTACGG_CATG_39	ExVE+EmVE
CATGCTG_CATG_39	N+EmVE
ATAGCGA_CATG_39	N+N
AAGGTAC_CATG_39	EmVE+EmVE
TATAGGC_CATG_39	EmVE+EmVE
GCTTAGA_CATG_39	EmVE+EmVE
ACGCTAT_CATG_39	ExVE+EmVE
CCATGGT_CATG_39	EmVE+EmVE
AACGTTC_CATG_39	N+N
AGCTCAA_CATG_39	DE+ExVE
ACTTGGC_CATG_39	DE+DE
CGCATAT_CATG_39	DE+ExVE
CTAAGCG_CATG_39	EmVE+EmVE
GTAGTCT_CATG_39	EmVE+EmVE
AAGCCTT_CATG_39	ExVE+EmVE
AACAGCT_CATG_39	N+N
TACGAGG_CATG_39	ExVE+PS
TCGATAC_CATG_39	DE+DE
TCTGGAG_CATG_39	ExVE+EmVE
TACGTAC_CATG_39	EmVE+PE
ATCTGTC_CATG_39	ExVE+EmVE
TAGCGCA_CATG_39	N+PS
GCCTACA_CATG_39	PS+PS
AGCCGAT_CATG_39	DE+DE
CTACAAG_CATG_39	ExVE+EmVE
CTACAGC_CATG_39	DE+DE
TCACAAG_CATG_39	DE+N
AACGGTG_CATG_39	EmVE+EmVE
TGACGGA_CATG_39	ExVE+EmVE
GCATCAG_AGTC_39	NP+NP
TACGACT_AGTC_39	NP+NP
TATGTCC_AGTC_39	NP+NP
GTAATCC_AGTC_39	NC+NC
TCAGCCT_AGTC_39	FG+FG
GGACTTC_AGTC_39	NP+NC
CAGGAAT_AGTC_39	NP+NP
GTCATGC_AGTC_39	NP+NP
CGGTCTA_AGTC_39	NC+NC
CAAGGTT_AGTC_39	DE+NC
ATAGCCT_AGTC_39	NP+DE
GACCTGT_AGTC_39	NP+DE
TGCTGAG_AGTC_39	FG+ExVE
CGTGCAT_AGTC_39	NP+DE
TACCGAT_AGTC_39	NP+NP
GTCACAC_AGTC_39	MG+ExVE
CACAGTA_AGTC_39	NP+NP
GCTCATA_AGTC_39	NP+NP
GCCATTC_AGTC_39	NP+DE
ACGCTTC_AGTC_39	ExVE+ExVE
TGAGCAG_AGTC_39	NP+DE
ACTGTCC_AGTC_39	NC+NC
GTAACGT_AGTC_39	ExVE+NC
CATGAGG_AGTC_39	NP+NP
ACGTTGG_AGTC_39	FG+ExVE
AATGCCG_AGTC_39	NP+NC
GCATCCA_AGTC_39	NP+NP
TTCAGTC_AGTC_39	HG+ExVE
GTCGAGA_AGTC_39	MG+MG
GTTCAAC_AGTC_39	NP+NP
TGGACAC_AGTC_39	NP+DE
TCTTAGG_AGTC_39	HG+NC
GCATGAT_AGTC_39	NP+NP
TCTAACG_AGTC_39	FG+ExVE
CTATTCG_AGTC_39	NP+NC
GTATGCG_AGTC_39	DE+ExVE
TGTCACG_AGTC_39	NP+NP
CCTAAGG_AGTC_39	NP+HG
TTCAAGC_AGTC_39	NP+NP
CGCTTGA_AGTC_39	NP+DE
CATGAAC_AGTC_39	NP+NP
CTTAGTG_AGTC_39	MG+ExVE
TGGAGCA_AGTC_39	NC+NC
AGTCTCC_AGTC_39	NP+NP
GCTTCAT_AGTC_39	NP+NC
CCTGATG_AGTC_39	NP+FG
ACTCAGG_AGTC_39	NP+NP
ATCTGCA_AGTC_39	NP+NP
TTCCTGA_AGTC_39	NP+NP
GGCGATT_AGTC_39	FG+ExVE
CTGTGAG_AGTC_39	NP+NP
GATCACA_AGTC_39	MG+ExVE
TACTAGC_AGTC_39	NP+DE
GGCTAGA_AGTC_39	MG+MG
CAATCGA_AGTC_39	NP+NP
GACACTG_AGTC_39	FG+ExVE
GGCACTT_AGTC_39	NP+NC
CACAGAT_AGTC_39	NP+NP
ACACGTG_AGTC_39	NP+NC
GCAGTAG_AGTC_39	FG+DE
GGATCTA_AGTC_39	HG+ExVE
GCTGAAT_AGTC_39	FG+ExVE
CTAGTGC_AGTC_39	DE+ExVE
GTGCTAT_AGTC_39	HG+HG
GCAACTA_AGTC_39	NP+NC
TTGCCAG_AGTC_39	DE+ExVE
TTGCAGA_AGTC_39	FG+ExVE
ATCAGGC_AGTC_39	NP+HG
CGAGTCT_AGTC_39	DE+ExVE
CTTCGAA_AGTC_39	NP+NP
GCATCAG_CATG_39	FG+ExVE
TACGACT_CATG_39	NP+NP
GTAATCC_CATG_39	NP+DE
TCAGCCT_CATG_39	NC+NC
GGACTTC_CATG_39	NP+FG
CAGGAAT_CATG_39	NC+NC
GTCATGC_CATG_39	NP+FG
CGGTCTA_CATG_39	DE+ExVE
CAAGGTT_CATG_39	NP+NC
ATAGCCT_CATG_39	NP+DE
GACCTGT_CATG_39	NP+DE
TGCTGAG_CATG_39	NP+DE
CGTGCAT_CATG_39	NP+NC
TACCGAT_CATG_39	NP+NP
GTCACAC_CATG_39	NP+NP
CACAGTA_CATG_39	NC+NC
GCTCATA_CATG_39	MG+ExVE
GCCATTC_CATG_39	ExVE+NC
ACGCTTC_CATG_39	MG+ExVE
TGAGCAG_CATG_39	NP+NC
ACTGTCC_CATG_39	NP+NP
GTAACGT_CATG_39	NC+NC
CATGAGG_CATG_39	HG+ExVE
ACGTTGG_CATG_39	NP+NP
AATGCCG_CATG_39	FG+ExVE
GCATCCA_CATG_39	FG+FG
TTCAGTC_CATG_39	ExVE+ExVE
GTCGAGA_CATG_39	NP+NP
GTTCAAC_CATG_39	FG+NC
TGGACAC_CATG_39	FG+ExVE
TCTTAGG_CATG_39	NP+DE
GCATGAT_CATG_39	NP+NP
TCTAACG_CATG_39	FG+FG
CTATTCG_CATG_39	NP+HG
GTATGCG_CATG_39	NC+NC
TGTCACG_CATG_39	NP+DE
CCTAAGG_CATG_39	NP+NP
TTCAAGC_CATG_39	HG+HG
CGCTTGA_CATG_39	FG+FG
CATGAAC_CATG_39	DE+ExVE
CTTAGTG_CATG_39	HG+HG
TGGAGCA_CATG_39	DE+HG
AGTCTCC_CATG_39	NP+NP
GCTTCAT_CATG_39	NP+NP
CCTGATG_CATG_39	HG+HG
ACTCAGG_CATG_39	DE+ExVE
ATCTGCA_CATG_39	DE+ExVE
TTCCTGA_CATG_39	FG+ExVE
GGCGATT_CATG_39	NP+DE
CTGTGAG_CATG_39	NP+NP
GATCACA_CATG_39	NC+NC
TACTAGC_CATG_39	NP+NP
GGCTAGA_CATG_39	NP+NC
CAATCGA_CATG_39	FG+ExVE
GACACTG_CATG_39	FG+ExVE
GGCACTT_CATG_39	FG+ExVE
CACAGAT_CATG_39	FG+FG
ACACGTG_CATG_39	HG+HG
GCAGTAG_CATG_39	NC+NC
GGATCTA_CATG_39	NC+NC
GCTGAAT_CATG_39	MG+MG
CTAGTGC_CATG_39	DE+ExVE
GTGCTAT_CATG_39	NP+NC
GCAACTA_CATG_39	NP+FG
TTGCCAG_CATG_39	NP+DE
TTGCAGA_CATG_39	NP+FG
ATCAGGC_CATG_39	NP+DE
CGAGTCT_CATG_39	MG+ExVE
CACGAGT_AGTC_39	FG+HG
CAACGGT_AGTC_39	FG+L
GACTGTG_AGTC_39	HG+HG
AGCTGTT_AGTC_39	HG+HG
CGTACTC_AGTC_39	MG+NC
ACAATCG_AGTC_39	MG+HG
AGATGCG_AGTC_39	HG+NC
ACGATGC_AGTC_39	FG+MG
GTTACCT_AGTC_39	FG+FG
TGATGAC_AGTC_39	FG+MG
GAGCTAG_AGTC_39	MG+MG
AGTCGAC_AGTC_39	MG+MG
AGTACCT_AGTC_39	FG+MG
CGATATC_AGTC_39	FG+FG
GACGCTA_AGTC_39	MG+HG
GCATCGT_AGTC_39	MG+MG
AGCAGGT_AGTC_39	MG+L
CATGTGC_AGTC_39	MG+NC
GCATACT_AGTC_39	FG+FG
TGAGACC_AGTC_39	FG+NC
CTTGTAC_AGTC_39	MG+HG
GTAAGTC_AGTC_39	FG+MG
CATTGTC_AGTC_39	FG+NC
TCTTCGA_AGTC_39	HG+HG
CAGTACG_AGTC_39	MG+L
TACCAGT_AGTC_39	MG+HG
GAATAGC_AGTC_39	MG+HG
CTTGCAG_AGTC_39	FG+NC
AGGCTAG_AGTC_39	MG+HG
AGGCGTT_AGTC_39	HG+HG
CGTTGAA_AGTC_39	MG+NC
ACCGATC_AGTC_39	MG+MG
CGGATTA_AGTC_39	HG+HG
CAGTCAA_AGTC_39	FG+NC
CGTCAGA_AGTC_39	MG+MG
AGCACTG_AGTC_39	L+L
TGCACAA_AGTC_39	FG+HG
GGAGACT_AGTC_39	MG+MG
ACTGCAG_AGTC_39	FG+NC
ATGCCAA_AGTC_39	MG+HG
CTACGTA_AGTC_39	MG+NC
CGCTACA_AGTC_39	HG+HG
TCGAAGG_AGTC_39	NC+NC
CTGATGG_AGTC_39	HG+HG
TCTCGAA_AGTC_39	MG+HG
TGCCTAA_AGTC_39	MG+HG
TCGACTC_AGTC_39	MG+MG
CACGAGT_CATG_39	HG+HG
CAACGGT_CATG_39	HG+HG
GACTGTG_CATG_39	MG+NC
AGCTGTT_CATG_39	HG+NC
CGTACTC_CATG_39	MG+HG
ACAATCG_CATG_39	MG+HG
AGATGCG_CATG_39	MG+HG
ACGATGC_CATG_39	FG+MG
GTTACCT_CATG_39	FG+L
TGATGAC_CATG_39	HG+HG
GAGCTAG_CATG_39	FG+NC
AGTCGAC_CATG_39	NC+NC
AGTACCT_CATG_39	FG+MG
CGATATC_CATG_39	L+L
GACGCTA_CATG_39	MG+MG
GCATCGT_CATG_39	MG+L
AGCAGGT_CATG_39	MG+L
CATGTGC_CATG_39	MG+MG
GCATACT_CATG_39	FG+MG
TGAGACC_CATG_39	MG+MG
CTTGTAC_CATG_39	FG+NC
GTAAGTC_CATG_39	FG+MG
CATTGTC_CATG_39	FG+MG
TCTTCGA_CATG_39	L+L
CAGTACG_CATG_39	FG+MG
TACCAGT_CATG_39	MG+MG
GAATAGC_CATG_39	MG+HG
CTTGCAG_CATG_39	FG+HG
AGGCTAG_CATG_39	MG+MG
AGGCGTT_CATG_39	MG+MG
CGTTGAA_CATG_39	L+L
ACCGATC_CATG_39	MG+HG
CGGATTA_CATG_39	HG+HG
CAGTCAA_CATG_39	MG+HG
CGTCAGA_CATG_39	HG+HG
AGCACTG_CATG_39	NC+NC
TGCACAA_CATG_39	NC+NC
GGAGACT_CATG_39	MG+MG
ACTGCAG_CATG_39	MG+MG
ATGCCAA_CATG_39	MG+HG
CTACGTA_CATG_39	HG+HG
CGCTACA_CATG_39	HG+HG
TCGAAGG_CATG_39	MG+NC
CTGATGG_CATG_39	HG+HG
TCTCGAA_CATG_39	FG+NC
TGCCTAA_CATG_39	FG+MG
