# Supplementary material for: Neighbor-specific gene expression revealed from physically interacting cells during mouse embryonic development
Source: Proc Natl Acad Sci U S A. 2023 Jan 3;120(2):e2205371120. doi: 10.1073/pnas.2205371120 (PMC9926237; doi:10.1073/pnas.2205371120)
Supplement: Supplementary file 4 — Dataset S03 (XLSX) [file pnas.2205371120.sd03.xlsx]

## Sheet: Dataset S3
Dataset S3. Niche-specific marker genes (FDR < 0.01 & log ratio > 0.5)
ExVE+EmVE (E7.5)	NP+DE (E8.5)	MG+HG (E9.5)	NP+NC (E8.5)	FG+MG (E9.5)
Eea1	Lhx5	Art5	Pcdh19	Kcnn1
Lrp2	Gsc	Nanos1	Dll3	Erc2
Cib1	Sox3	Tceal9	Meox1	Tceal9
Renbp	Pou3f1	Gm11942	Tcf15	Anxa5
Podxl	Mest	Crip2	Prtg	A830018L16Rik
Bex4	Rax	Crybg1	Gas1	Cryab
0610005C13Rik	Tubb3	Ccdc173	Sox3	Peg3
Kdelr3	Ptn	Cfap300	Fgf3	Myl3
Lpar1	Nkx2-1	Fam162a	Lef1	Gjb3
Gstm1	Lefty1	Erc2	Pdlim4	Rps4x
Serpinf2	Slc1a3	Fut10	Tro	Krt18
Pradc1	Peg12		Eras	Podxl
Serpina1e	Wnt4		Ccdc34	Krt8
Hspa5	Apba2		Map1a
Igsf23	Hist1h4c		Bcat1
Tuba4a	Dpysl5		Gm8292
Dnajc3	Pcyt1b		Nop58
Psat1	Irx5		Avpr1b
Itih2	Ddit4		Pxmp2
Phlda2	Fabp5		Hist1h2ao
Klb	Spon1		Ccdc85b
Epop	Jam3		1700016K19Rik
Plekhf1	Snrpn		Mapk15
Apoa2	Map1b		Rsbn1
Tatdn2	Cebpd		Ncl
Rwdd4a	Maneal		Arglu1
Tspan13	Acvr2b		Cfap300
Acadm	Foxb1		Mtap
Ambp	Fam57b		Gm11837
Zfpm1	Gbx2		Ldha
1700030K09Rik	Bcat1		Rtl8b
Rragc	Cdh4		Gli3
Dusp9	Rrm2		Ap1s3
Dlk1	Galnt16		Rps25-ps1
Jade1	Sall3		Dpysl5
Tmem51	Socs2		Mesp1
Gpx3	Fam162a		Syt9
Polr3g	Epha7		Lefty2
Stx3	Nsg1		Klf5
Fgb	Pank3
Arhgap22	Foxd1
Morf4l2	A730049H05Rik
Tbx3	Golim4
Id2	Gm10478
Psph	Sult2b1
Man1b1	Akip1
Serpina1b	Ccdc34
Tomm70a	Top2a
4632427E13Rik	Utf1
Srm	Eid2
Ccdc126	S100a6
Acot13	Nucks1
Tbrg1	Prtg
Ybx3	Pced1a
Chchd10
Mpc2
Tgfbr2
Fech
Sec11c
Cyba
