# Supplementary material for: Neighbor-specific gene expression revealed from physically interacting cells during mouse embryonic development
Source: Proc Natl Acad Sci U S A. 2023 Jan 3;120(2):e2205371120. doi: 10.1073/pnas.2205371120 (PMC9926237; doi:10.1073/pnas.2205371120)
Supplement: Supplementary file 5 — Dataset S04 (XLSX) [file pnas.2205371120.sd04.xlsx]

## Sheet: Dataset S4
Dataset S4. Niche-specific down-regulated genes (FDR < 0.01 & log ratio > 0.5)
ExVE+EmVE (E7.5)	NP+DE (E8.5)	MG+HG (E9.5)	NP+NC (E8.5)
Trh	Emb	Myl9	Podxl
Pax9	Sox17	Prss8	Polr3g
Noto	Slc16a1	Akap12	Fbn2
Usp45	Txndc17	Slc2a1	Cyba
Lrrc36	Ap1s3	Lima1	Hoxb7
Glipr2	Car2		H19
Map9	Mogat2
Irx2	Ddx10
Rbp1	Slc25a4
Car2	Slc2a3
Tmf1	Upk3a
Eras	Fam213a
Gsn
Prss12
Ccdc34
Sass6
Hdac6
Fmr1nb
Tubb3
Fhl2
Trap1a
Acap3
Ctsh
Fam13b
Rps3a3
Amn
Spa17
