# Supplementary material for: Neighbor-specific gene expression revealed from physically interacting cells during mouse embryonic development
Source: Proc Natl Acad Sci U S A. 2023 Jan 3;120(2):e2205371120. doi: 10.1073/pnas.2205371120 (PMC9926237; doi:10.1073/pnas.2205371120)
Supplement: Supplementary file 6 — Dataset S05 (XLSX) [file pnas.2205371120.sd05.xlsx]

## Sheet: Dataset S5
Dataset S5. Origin of cells for the niche specific genes
NP+DE (E8.5)		MG+HG (E9.5)		NP+NC (E8.5)		FG+MG (E9.5)
NP	DE	MG	HG	NP	NC	FG	MG
Lhx5	Gsc	Pip5kl1	Nanos1	Prtg	Pcdh19	Nr2f2	Anxa5
Pou3f1	Sox3		Greb1		Dll3	Kcnn1	A830018L16Rik
Mest	Rax		Crybg1		Lef1	Hist1h4c	Gjb3
Ptn	Irx5				Pdlim4	Rps4x	Cryab
Nkx2-1	Jam3						Tff3
Slc1a3	Snrpn
	Bcat1
	Rrm2
	Socs2
